# Supplementary material for: Viruses of a key coral symbiont exhibit temperature-driven productivity across a reefscape
Source: ISME Commun. 2023 Apr 3;3:27. doi: 10.1038/s43705-023-00227-7 (PMC10068613; doi:10.1038/s43705-023-00227-7)
Supplement: Supplementary file 2 — ISMEJCOMMS-22-00210A-T-s02 [file 43705_2023_227_MOESM2_ESM.txt]

/*
================================================================================================
                            Configuration File vAMPirus
================================================================================================
                                    vAMPirus
                                Author: Alex J. Veglia
                                Version: 1.0
------------------------------------------------------------------------------------------------
*/

params {
// --------------------------  EDIT variables where needed  -------------------------- //

    // Project specific information

        // Project name - Name that will be used as a prefix for naming files by vAMPirus
             projtag="PorMVP"
        // Path to metadata spreadsheet file to be used for plot
             metadata="/data/alex/porites/POR_meta_vamp.csv"
        // reads directory, must specify the path with "*R{1,2}*" for reads to be properly read by Nextflow
             reads="/data/alex/porites/reads/*_R{1,2}*"
        // PATH to working directory of your choosing, will automatically be set to vAMPirus installation
             workingdir="/data/alex/porites/"
        // Name of directory created to store output of vAMPirus analyses (Nextflow will create this directory in the working directory)
             outdir="results_2_12"


    // Merged read length filtering parameters

        // Minimum merged read length - reads below the specified maximum read length will be used for counts only
            minLen="400"
        // Maximum merged read length - reads with length equal to the specified max read length will be used to generate uniques and ASVs
            maxLen="419"
        // Maximum expected error for vsearch merge command
            maxEE="1"

    // Primer Removal parameters

        // If not specifying primer sequences, forward and reverse reads will be trimmed by number of bases specified using "--GlobTrim #basesfromforward,#basesfromreverse"
            GlobTrim=""
        // Specific primer sequence on forward reads to be removed
            fwd="YTKCCTCGASCTRYTGGWCC"
        // Reverse primer sequence
            rev="MGCCAARTCASWCATATTAAAWGGCA"
        // Path to fasta file with primer sequences to remove (need to specify if using --multi option )
            primers="/PATH/TO/PRIMERS.fasta"
        // Primer length (default 26)- If trimming primers with the --multi option or by specifying primer sequences above, change this to the length of the longer of the two primer unique_sequences
            primerLength="26"
        // Maximum kmer length for primer removal (must be shorter than your primer length; default = 13)
            maxkmer="13"
        // Minimum kmer length for primer removal (default = 2)
            minkmer="2"
        // Minimum read length after adapter and primer removal (default = 200)
            minilen="200"

    // ASV generation and clustering parameters

        // Alpha value for denoising - the higher the alpha the higher the chance of false positives in ASV generation (1 or 2)
            alpha="1"
        // Minimum size or representation for sequence to be considered in ASV generation
            minSize="8"
        // Percent similarity to cluster nucleotide ASV sequences
            clusterNuclID=".85"
        // List of percent similarities to cluster nucleotide ASV sequences - must be separated by  a comma (ex. ".95,.96")
            clusterNuclIDlist=""
        // Default percent similarity to cluster aminoacid sequences
            clusterAAID=".99"
        // List of percent similarities to cluster aminoacid sequences - must be separated by ".95,.96"
            clusterAAIDlist=""
        // minimum length of AA in cluster_AA
            minAA="100"

    // Counts table generation parameters

        // Similarity ID to use for ASV counts table
            asvcountID=".97"
        // Protein counts table parameters
            // Minimum Bitscore for counts
                ProtCountsBit="50"
            // Minimum aminoacid sequence similarity for hit to count
                ProtCountID="85"
            // Minimum alignment length for hit to count
                ProtCountsLength="50"

    // Taxonomy assignment parameters

        // Specify name of database to use for analysis
            dbname="U-RVDBv19.0-prot.fasta"
        // Path to Directory where database is being stored
            dbdir="/home/Alex_Veglia/programs/vAMPirus/Databases"
        // Toggle use of RefSeq header format; default is Reverence Viral DataBase (RVDB)
            refseq="F"

    // Phylogeny analysis parameters

        // Customs options for IQ-TREE (Example: "-option1 A -option2 B -option3 C -option4 D")
            iqCustomnt=""
            iqCustomaa=""

        // These options below you can set at the command like, for example, to set to use model from ModelTest-NG with parametric bootstrapping --ModelTnt --ModelTaa --parametric

            // Signal for IQ-TREE to use model determined by ModelTest-NG (Default is IQ-TREE will do automatic model testing with ModelFinder Plus)
                ModelTnt=false
                ModelTaa=false
            // Set to have non-parametric bootstrapping IQ-TREE to perform
                parametric=false
                nonparametric=false
            // Number of bootstraps (recommended 1000 for parametric and 100 for non-parametric)
                boots="1000"

    // Stats options
        // Tell vAMPirus to perform statistical analyses by setting "stats="run"" below or in the launch command by adding "--stats run" to it
             stats=""
        // Minimum number of hit counts for a sample to have to be included in the downstream statistical analyses and report generation -- essentially, samples with a low number of reads will be ignored in final analyses
             minimumCounts="3000"
        // Maximum number of iteration performed by metaMDS
             trymax="1000"


/*
// ------------------------------------     STOP     ------------------------------------ //
// ---------------------- Do not modify variables below this line. ---------------------- //
// ------------------------- Proceed to modify processes at end ------------------------- //
// -------------------------------        If needed       ------------------------------- //
*/

// Path to vAMPirus installation directory, will be filled automatically when startup script is run, otherwise, edit below
    vampdir="/home/Alex_Veglia/programs/vAMPirus"
// Pipeline options
    help = false
    fullHelp = false
// Manadotory arguments
    Analyze=false
    DataCheck=false
// Clustering options
    // Cluster nucleotide sequences (ncASVs)
        ncASV = false
    // Cluster by aminoacid translations and generate protein-based OTUs (pcASVs)
        pcASV = false
// Skip options
    // Skip all Read Processing steps
        skipReadProcessing=false
    // Skip quality control processes only
        skipFastQC = false
    // Skip adapter removal process only
        skipAdapterRemoval=false
    // Skip primer removal process only
        skipPrimerRemoval=false
    // Skip AminoTyping
        skipAminoTyping=false
    // Skip Taxonomy
        skipTaxonomy=false
    // Skip phylogeny
        skipPhylogeny = false
    // Skip EMBOSS analyses
        skipEMBOSS = false
    // Skip Reports
        skipReport = false
// Data check parameters
    datacheckntIDlist=".55,.65,.75,.80,.81,.82,.83,.84,.85,.86,.87,.88,.89,.90,.91,.92,.93,.94,.95,.96,.97,.98,.99"
    datacheckaaIDlist=".55,.65,.75,.80,.81,.82,.83,.84,.85,.86,.87,.88,.89,.90,.91,.92,.93,.94,.95,.96,.97,.98,.99,1.0"
// If not specifying primer sequences OR --GlobTrim, forward reads will be trimmed by number of bases specified below
        defaultFwdTrim="20"
// If not specifying primer sequences OR --GlobTrim, reverse reads will be trimmed by number of bases specified below
        defaultRevTrim="26"
// Option for multi-barcoding approach
        multi = false
// Directory for pipeline info
        tracedir="PipelinePerformance"
// Path to logo
        logo="${params.vampdir}/exampledata/conf"
// readTest
        readsTest = false
// These options will chnage how the profiles work.
    // Run with conda installed by the precheck
        myConda = false
        condaActivate = false

    // TransPi container with all programs
        oneContainer = false

    // Cache directory for conda and singularity files. Leave in blank if not sure
        envCacheDir = ""

    // Singularity
    // Use singularity image created after pulling from docker and not from Galaxy depot (singularity image ready to use).
        singularity_pull_docker_container = false
}
/*
// ------------------------- Process variables below  ------------------------- //
    Proceed to modify processes if needed. Choose the scheduler and options:
            Executor = SLURM, PBS, etc.
            Cluster Options = Partition, Nodes, Priority, Email, etc.
    If running locally leave the comments (the ""\\") on "executor" and "clusterOptions".
    For more info see the README and/or Nextflow documentation.
*/

process {
    withLabel: low_cpus {
        cpus='2'
        memory='15 GB'
    }
    withLabel: norm_cpus {
        cpus='7'
        memory='15 GB'
    }
    withLabel: high_cpus {
        cpus='23'
        memory='45 GB'
    }
    errorStrategy='finish'
}

// env variables (only for nextflow)
env.tools="${params.vampdir}/scripts/"

process.shell = ['/bin/bash', '-euo', 'pipefail']

timeline {
  enabled = true
  file = "${params.workingdir}/${params.outdir}/${params.tracedir}/vampirus_timeline.html"
}
report {
  enabled = true
  file = "${params.workingdir}/${params.outdir}/${params.tracedir}/vampirus_report.html"
}
trace {
  enabled = true
  file = "${params.workingdir}/${params.outdir}/${params.tracedir}/vampirus_trace.txt"
}
dag {
  enabled = true
  file = "${params.workingdir}/${params.outdir}/${params.tracedir}/vampirus_dag.html"
}

// Get PATH for cache environments
params.localCacheDir = (params.envCacheDir ? "${params.envCacheDir}" : "${launchDir}")

profiles {
    conda {
        params.condaActivate = true
        // cache for condaEnv created individually
        conda.cacheDir = "${params.localCacheDir}/condaEnv/"
        process.conda = "/home/Alex_Veglia/.conda/envs/vAMPirus"
    }
    docker {
        docker.enabled = true
        docker.runOptions = '-u \$(id -u):\$(id -g)'
        process.container="aveglia/vampirus:v1"
    }
    singularity {
        singularity.enabled = true
        singularity.autoMounts = true
        // cache for images from docker pull
        singularity.cacheDir="${params.localCacheDir}/singularityCache/"
        process.container="aveglia/vampirus:v1"
    }
    vampContainer {
        process {
            params.oneContainer = true
            params.VPcontainer="aveglia/vampirus:v1"
        }
    }
    test {
        includeConfig 'example_data/conf/test.config'
    }
}
