# Supplementary material for: Viruses of a key coral symbiont exhibit temperature-driven productivity across a reefscape
Source: ISME Commun. 2023 Apr 3;3:27. doi: 10.1038/s43705-023-00227-7 (PMC10068613; doi:10.1038/s43705-023-00227-7)
Supplement: Supplementary file 3 — ISMEJCOMMS-22-00210A-T-s03 [file 43705_2023_227_MOESM3_ESM.csv]

SampleID	PorMVP_AminoType1	PorMVP_AminoType10	PorMVP_AminoType100	PorMVP_AminoType101	PorMVP_AminoType102	PorMVP_AminoType103	PorMVP_AminoType104	PorMVP_AminoType105	PorMVP_AminoType106	PorMVP_AminoType107	PorMVP_AminoType108	PorMVP_AminoType109	PorMVP_AminoType11	PorMVP_AminoType110	PorMVP_AminoType111	PorMVP_AminoType112	PorMVP_AminoType113	PorMVP_AminoType114	PorMVP_AminoType115	PorMVP_AminoType116	PorMVP_AminoType117	PorMVP_AminoType118	PorMVP_AminoType119	PorMVP_AminoType12	PorMVP_AminoType120	PorMVP_AminoType121	PorMVP_AminoType122	PorMVP_AminoType123	PorMVP_AminoType124	PorMVP_AminoType125	PorMVP_AminoType126	PorMVP_AminoType127	PorMVP_AminoType128	PorMVP_AminoType129	PorMVP_AminoType13	PorMVP_AminoType130	PorMVP_AminoType131	PorMVP_AminoType132	PorMVP_AminoType133	PorMVP_AminoType134	PorMVP_AminoType135	PorMVP_AminoType136	PorMVP_AminoType137	PorMVP_AminoType138	PorMVP_AminoType139	PorMVP_AminoType14	PorMVP_AminoType140	PorMVP_AminoType141	PorMVP_AminoType142
POR10_0319	14	1	0	0	0	0	0	15	0	0	10	0	0	0	0	0	0	0	0	0	0	0	0	7	0	0	0	0	0	0	0	0	0	0	0	0	0	0	6	4	8	0	0	0	0	1	0	0	0
POR10_0818	4	0	0	0	0	0	0	0	0	0	24	0	0	0	0	0	0	0	0	0	0	0	0	0	0	0	0	0	0	0	0	0	0	0	0	0	0	0	2	0	2	0	0	0	0	0	0	0	0
POR10_0819	4	0	0	0	0	0	0	0	0	0	17	0	1	0	0	0	0	0	0	0	0	0	0	1	0	0	0	0	0	7	0	0	0	0	1	0	1	0	1	0	1	0	0	0	0	1	0	0	0
POR10_1020	8	3	0	0	0	0	1	21	0	0	6	0	0	0	1	1	0	0	0	0	0	0	7	0	0	0	0	0	0	0	0	0	0	0	112	0	1	0	3	0	4	2	0	1	0	3	0	0	0
POR107_0319	52	0	0	0	1	0	0	0	1	0	0	0	2	0	2	0	0	1	2	0	0	0	4	13	0	0	0	0	7	0	0	0	2	0	0	0	0	0	0	0	50	0	0	0	0	1	0	4	0
POR107_0818	47	0	0	0	0	0	0	0	0	0	0	0	1	0	1	0	0	1	0	0	0	0	1	7	0	0	0	0	0	0	0	0	2	0	0	0	0	0	6	0	0	0	0	0	0	1	0	0	0
POR107_0819	58	0	0	0	1	0	0	0	0	0	0	0	3	0	0	7	0	0	0	0	2	0	4	10	0	0	0	0	0	0	0	0	2	0	0	0	0	0	1	0	0	0	0	0	0	0	0	1	0
POR107_1020	562	0	0	0	0	0	0	0	0	0	0	0	1	0	3	0	0	0	0	0	31	0	1	6	25	9	0	0	0	0	0	0	2	0	0	0	0	0	5	0	0	0	0	0	0	0	0	0	0
POR110_0319	20	1	2	0	3	0	0	0	0	0	0	12	2	0	0	0	0	0	0	0	0	0	0	70	0	0	4	0	0	1	0	0	0	0	0	0	0	0	0	0	0	0	0	7	0	407	0	0	0
POR110_0818	13	0	12	0	0	0	0	0	0	0	0	16	0	0	0	0	0	0	0	0	4	0	0	6	6	1	0	0	0	0	0	0	0	0	0	0	0	0	0	0	0	0	0	5	0	80	0	0	0
POR110_0819	43	0	0	0	3	0	0	0	0	0	0	308	0	0	0	0	0	0	0	0	0	0	1	87	0	0	20	0	0	0	0	0	0	0	2	0	0	0	2	0	0	0	0	10	0	1304	0	0	0
POR110_1020	5	0	0	0	0	0	0	0	0	0	0	2	0	0	0	0	0	2	1	0	0	0	0	0	0	0	0	0	0	1	0	0	0	0	0	0	0	0	52	0	0	0	0	5	0	0	0	0	0
POR112_0319	74	0	544	0	0	0	0	9	0	0	0	0	2	0	0	1	0	2	0	8	0	0	3	1097	0	0	0	0	0	10	0	0	1	0	0	0	0	0	0	0	0	1	0	1008	0	1	6	1	0
POR112_0818	51	3	179	0	0	0	0	0	0	0	0	0	1	0	0	1	0	0	1	0	22	0	1	12	29	10	0	0	0	2	0	0	4	0	0	0	0	0	0	0	0	0	0	14	0	0	0	1	0
POR112_0819	106	0	187	0	0	0	0	1	2	0	0	0	1	0	0	1	0	0	1	0	0	0	2	12	0	0	0	0	0	2	0	0	0	0	0	0	0	1	0	0	3	3	0	0	0	2	0	0	0
POR112_1020	222	1	300	0	0	0	0	23	0	0	0	0	1	0	0	2	0	0	0	0	0	0	1	22	0	0	0	895	0	2	0	0	3	0	3	0	0	2	0	0	0	1	0	47	0	2	1	0	0
POR116_0319	0	0	0	2	0	0	0	0	0	0	0	138	0	0	0	0	0	0	1	1	0	0	0	7	0	0	0	0	0	9	0	0	0	0	0	0	0	10	7	0	0	3	0	0	0	0	0	0	0
POR116_0818	24	0	0	0	0	0	0	0	0	0	0	60	1	1	0	0	0	0	0	0	0	0	0	40	0	0	0	0	0	15	0	0	0	0	0	0	0	3	4	0	0	0	0	3	0	1402	0	0	0
POR116_0819	14	12	0	0	0	0	0	0	0	0	0	358	1	0	26	0	1	0	0	0	0	0	0	8	0	0	0	0	0	6	0	0	1	0	0	0	0	0	2	0	0	0	0	7	0	476	0	0	0
POR116_1020	15	0	0	0	0	0	5	0	0	0	0	0	1	0	0	0	0	0	0	1	1	0	0	18	0	0	0	0	0	8	0	0	1	0	1	0	0	0	3	0	0	0	0	4	0	528	0	0	0
POR119_0319	0	0	0	1	0	0	0	0	1	0	0	5	1	0	0	0	12	3	0	0	1	0	1	243	0	0	0	0	0	332	0	0	0	0	0	0	0	1	6	0	0	0	0	7	0	38	0	0	0
POR119_0818	2	0	2	0	0	0	0	0	1682	0	0	6	3	0	0	3	368	0	0	9	0	0	7	3059	0	0	0	0	0	4701	0	0	0	0	7	0	0	0	7	0	41	0	0	15	0	539	9	0	0
POR119_0819	1	0	0	0	0	0	2	0	0	0	1	42	4	0	0	15	890	0	0	0	0	0	13	40	0	0	0	0	0	29	0	0	0	0	6	0	0	0	9	0	35	0	0	4	0	204	0	0	0
POR119_1020	0	0	0	0	0	0	0	0	0	0	1	156	3	0	0	654	964	1	0	0	0	0	3	35	1	1	0	0	0	27	0	0	0	0	874	0	0	0	6	0	21	0	0	4	0	1063	0	0	0
POR133_0319	41	8	1	0	4	0	0	0	1	0	0	0	3	0	3	0	0	0	0	1	0	0	0	69	0	0	0	0	0	35	0	0	1	0	0	0	0	3	6	0	1	0	0	5	0	0	0	2	0
POR133_0818	107	0	0	0	0	1	0	0	0	0	0	0	2	0	0	0	0	0	0	0	2	0	81	37	3	0	0	0	0	17	0	0	0	0	0	0	0	0	2	0	5	2	0	9	0	61	0	0	0
POR133_0819	39	0	1	0	0	0	0	0	0	0	0	0	3	0	0	1	1	0	0	0	23	0	7	25	25	15	0	0	0	32	0	1	0	0	0	0	0	0	11	0	0	0	0	6	0	5	0	0	0
POR133_1020	8	0	0	0	0	0	0	0	0	0	0	0	3	0	0	0	0	1	0	0	1026	0	102	13	1175	637	0	0	0	26	0	1	0	0	0	0	0	0	6	1	4	2	0	1	0	39	0	0	0
POR135_0319	687	0	0	0	0	0	0	15	0	0	0	0	4	0	0	0	0	0	1036	0	0	0	0	10	0	0	0	0	0	2	0	0	6	0	0	0	0	255	0	0	0	0	0	1	0	0	0	1	29
POR135_0818	821	0	0	0	0	0	0	5	0	0	0	0	0	0	0	0	0	0	822	0	1	0	0	4	0	0	0	0	0	5	0	0	4	0	0	0	0	209	0	0	0	0	0	0	0	0	0	0	25
POR135_0819	865	0	0	0	0	0	0	1	1	0	0	0	0	0	0	0	0	0	970	0	0	0	0	7	0	0	0	0	0	8	0	0	1	0	0	0	0	212	0	0	0	0	0	0	0	0	0	0	21
POR135_1020	202	0	3456	0	0	0	0	12	0	0	0	0	0	0	0	0	0	0	1261	0	0	0	0	7	0	0	0	0	0	2	0	0	4	0	0	0	0	357	0	0	0	0	0	0	0	0	0	0	16
POR136_0319	51	0	4	0	1	0	0	9	0	0	0	24	0	0	1	0	0	0	0	0	0	0	172	82265	0	0	0	0	0	70	0	0	2	0	0	0	0	1	0	0	25	0	0	0	0	12	0	0	0
POR136_0818	13	0	0	0	4	0	0	0	0	0	0	0	0	0	4	0	0	0	0	0	0	0	1	2	0	0	0	0	0	0	0	0	3	0	0	0	0	3	4	0	214	2	2	0	0	1	0	0	0
POR136_0819	19	4	0	0	0	0	0	0	6	0	0	6	0	0	0	0	0	0	0	7	0	0	113	5748	0	0	0	0	0	16235	0	1	0	0	0	0	0	0	0	0	7	2	0	9	0	1	8	0	0
POR136_1020	60	19	0	0	0	0	1	15	0	0	0	3	18	0	21	1	0	0	0	0	0	0	476	2321	0	0	0	0	0	3	0	0	1	0	2	0	0	1	0	0	6	2	0	0	0	7	0	1	0
POR138_0319	0	0	0	0	0	0	0	0	0	0	0	3	0	0	0	0	0	0	1	0	0	0	0	1	0	0	0	0	33516	0	0	0	1	0	0	0	0	0	3	0	0	0	0	0	0	0	0	0	0
POR138_0818	0	0	0	0	0	0	0	0	0	0	0	3	0	0	0	0	0	0	0	0	0	0	0	0	0	0	0	0	0	0	0	0	0	0	0	0	0	0	19	0	0	0	0	0	0	0	0	0	0
POR138_0819	0	0	1	0	0	0	0	0	0	0	0	3	1	0	0	0	0	0	0	0	0	0	0	4	1	0	0	0	1	0	0	0	0	0	0	0	0	0	0	0	0	0	0	0	0	0	0	0	0
POR138_1020	0	0	2	0	0	0	0	0	0	0	0	2	0	0	0	0	0	1	0	0	0	0	0	0	0	0	0	0	1	0	0	0	0	0	0	0	0	0	5	0	0	0	0	0	0	0	0	0	0
POR139_0319	0	2	3042	0	1	0	0	0	0	0	0	31112	0	0	0	0	0	0	0	0	0	0	0	0	0	0	0	0	0	0	0	0	0	0	0	0	0	0	0	0	0	0	0	4	0	0	0	0	0
POR139_0818	0	7	17949	0	0	0	0	0	0	0	0	15434	0	0	2	0	0	0	0	0	0	0	0	0	0	0	0	0	0	0	0	0	0	0	0	0	0	1	7	0	0	0	0	4	0	0	0	0	0
POR139_0819	0	34	4954	0	0	0	0	0	0	0	0	30519	0	0	0	0	0	0	0	0	0	0	0	0	0	0	0	0	1	0	0	0	0	0	0	0	0	3	3	0	0	0	0	7	0	0	0	0	0
POR139_1020	0	0	0	0	1	8	0	0	0	0	0	1	0	0	0	0	0	1647	0	0	0	0	0	0	0	0	0	0	0	0	0	0	0	0	0	0	0	0	11	0	0	0	0	4	0	0	0	0	0
POR141_0319	19	11	0	0	1	0	0	0	1	0	0	22121	0	0	25	0	0	0	0	17	0	0	0	7	0	0	1	0	0	196	0	0	0	0	0	0	0	0	0	0	0	33	0	42301	0	0	11	0	0
POR141_0818	4	21	23	0	0	0	0	0	11	0	0	12	0	0	29	0	0	0	0	22	0	0	0	66	0	0	0	0	0	263	0	0	0	0	0	0	0	0	0	0	0	3	0	49883	0	0	12	0	0
POR141_0819	2	5	2	0	0	0	0	0	0	0	0	9938	0	0	7	0	0	0	0	9	0	0	0	19	0	0	0	0	0	246	0	0	0	0	0	0	0	0	2	0	0	5	0	49158	0	0	8	0	0
POR141_1020	1	0	0	0	0	0	0	0	1	0	0	14380	0	0	0	0	0	0	1	25	0	0	1	12	0	0	1	0	0	319	0	0	0	0	0	0	0	0	1	0	0	41	0	55486	0	0	23	0	0
POR146_0319	5	10	0	1	0	0	0	22	0	0	0	0	6	0	1	0	0	1	38	1	1	0	0	94	4	0	0	0	0	32	0	0	1	0	1	0	0	0	4	0	0	0	0	6	0	0	0	0	172
POR146_0818	7	161	0	0	0	0	0	0	2	0	0	0	7	1	21	0	0	2	0	0	89	0	0	52	108	30	0	0	0	28	0	0	0	0	0	0	0	0	5	0	0	0	0	5	0	0	0	0	0
POR146_0819	8	0	0	0	0	0	0	0	1	0	0	0	3	0	0	0	0	2	0	0	1	0	0	32	0	0	0	0	0	27	0	0	0	0	0	0	0	0	5	0	0	0	0	6	0	0	0	0	0
POR146_1020	1406	114	0	0	0	1	0	0	0	0	0	0	9	0	51	0	0	0	1	0	12	0	0	42	0	0	0	0	0	32	0	0	0	0	11	0	0	0	7	0	0	0	0	3	0	0	0	0	0
POR146_1020_Plate2	563	42	0	0	0	0	0	0	0	0	0	0	4	0	20	0	0	0	0	0	10	0	0	8	0	0	0	0	0	0	0	0	0	0	4	0	0	0	0	0	0	0	0	0	0	0	0	0	0
POR147_0319	0	0	0	0	0	0	0	0	0	0	0	0	0	0	0	0	0	0	0	0	0	0	0	1	0	0	0	0	3	0	0	0	1	0	0	0	0	0	8	0	0	0	0	0	0	0	0	0	0
POR147_0818	2	0	0	0	0	0	0	0	0	0	1	0	0	0	0	0	0	0	1	0	0	0	0	1	0	0	0	0	0	0	0	0	0	0	0	0	0	0	37	0	0	0	0	0	0	0	0	0	0
POR147_0819	10	0	0	0	0	0	0	0	0	0	0	0	0	0	0	0	0	0	0	0	0	0	1	0	0	0	0	0	0	0	0	0	1	0	0	0	0	0	0	0	0	0	0	0	0	0	0	0	0
POR147_1020	0	0	0	0	0	0	0	0	0	0	0	0	0	0	0	0	0	0	0	0	9	0	0	2	12	4	0	0	0	0	0	0	0	0	0	0	0	0	1	0	0	0	0	0	0	0	0	0	0
POR151_0319	0	0	0	0	0	0	0	0	0	0	0	0	0	0	0	0	0	0	0	0	0	0	0	0	0	0	0	0	0	0	28	0	0	0	1	0	0	0	5	0	0	0	0	0	0	0	0	0	0
POR151_0818	0	0	0	0	1	0	0	0	0	0	0	0	0	0	0	0	0	0	0	0	0	0	0	2	0	0	0	0	0	0	3	0	0	0	0	0	0	0	0	0	0	0	0	0	0	0	0	0	0
POR151_0819	0	0	0	0	1	0	0	0	0	0	0	0	1	0	0	0	0	0	1	0	0	0	0	0	0	0	0	0	0	0	230	0	0	0	3	0	0	0	37	0	0	0	0	0	0	0	0	0	0
POR151_1020	2	0	0	0	0	0	0	0	0	0	0	0	0	0	0	0	0	0	2	0	0	0	0	0	0	0	0	0	0	0	0	0	0	0	2	0	0	0	22	0	0	0	1	0	0	0	0	0	0
POR155_0319	107348	0	0	0	0	0	0	16	0	0	5	0	0	0	0	0	0	0	0	0	0	0	0	13	0	0	0	0	0	0	0	0	2	0	0	0	1	0	0	0	0	0	0	0	0	0	0	0	0
POR155_0818	117863	0	0	0	0	0	1	1	0	0	3	0	0	0	0	0	0	0	0	0	0	0	0	0	0	0	0	0	0	0	0	0	7	0	0	0	0	0	0	0	1	0	0	0	0	0	0	0	0
POR155_0819	147944	2	0	0	1	0	0	2	0	0	2	0	0	0	0	0	0	0	3	0	0	0	0	1	0	0	0	0	0	6	0	0	2	0	0	0	0	1	2	0	0	0	0	0	0	0	0	0	0
POR155_1020	139439	0	1	0	0	0	0	13	0	0	0	0	0	0	0	0	0	0	1	0	0	0	0	0	0	0	0	0	0	0	0	0	5	0	4	0	0	2	0	1	0	0	0	1	0	1	0	0	0
POR184_0319	3	0	0	422	0	0	0	0	0	0	0	0	1	0	0	0	0	0	0	0	0	0	0	17	0	0	0	0	0	15	0	0	0	0	1	0	0	0	5	0	0	1	307	3	0	0	0	1	0
POR184_0818	0	0	0	1	0	0	0	0	0	0	0	0	5	0	0	0	0	0	0	0	2	0	0	34	0	0	0	0	0	14	0	0	0	0	0	0	0	1	3	0	0	0	11	4	0	0	0	0	0
POR184_0819	1	0	0	156	0	2	0	0	0	0	0	0	1	0	0	0	0	0	0	0	0	0	0	1	0	0	0	0	0	14	0	0	0	0	0	0	0	1	3	0	0	0	115	8	0	0	0	0	0
POR184_1020	0	0	0	0	0	0	1	0	3	0	3	0	2	0	0	0	0	0	0	0	18	0	0	25	14	8	0	0	0	12	0	0	0	0	0	0	0	0	5	0	0	0	0	6	0	1	0	0	0
POR22_0319	1	0	0	0	1	0	0	0	0	0	0	0	0	0	0	0	0	0	0	0	0	0	0	0	0	0	0	0	0	0	0	0	0	0	0	0	0	0	6	0	0	0	0	0	0	0	0	0	0
POR22_0818	0	0	0	0	0	0	0	0	0	0	0	0	0	0	0	0	0	0	0	0	174	0	0	2	145	90	0	0	0	0	0	0	0	0	0	0	0	0	0	0	0	0	0	1	0	0	0	0	0
POR22_0819	3	0	0	0	1	0	0	0	0	0	0	1	0	0	0	0	0	0	0	0	4	0	0	9	2	0	0	0	0	0	0	0	0	0	0	0	0	0	0	0	0	0	0	2	0	0	0	0	0
POR22_1020	3	0	0	0	2	0	0	0	0	0	0	0	0	0	0	0	0	0	0	0	0	0	0	7	0	0	0	0	0	0	0	0	0	0	0	0	0	0	0	0	0	0	0	2	0	0	0	0	0
POR25_0319	326	0	0	0	0	719	0	0	0	0	0	0	2028	0	0	0	0	53	138	1	0	0	0	21	0	0	0	0	0	19	0	0	1	0	0	0	1	47	29658	0	0	1	0	6	0	0	0	0	1
POR25_0818	416	0	1	0	0	823	0	0	0	0	0	0	2033	0	0	0	0	40	195	0	0	0	0	25	0	0	0	0	0	12	0	0	1	0	0	0	0	27	40079	0	0	0	1	3	0	0	0	0	1
POR25_0819	118	0	0	0	0	595	0	0	0	0	0	0	1676	0	0	0	0	24	67	0	0	0	0	6	0	0	0	0	0	12	0	0	1	0	0	0	0	44	34832	0	0	0	0	5	0	0	0	0	1
POR25_1020	162	0	0	0	0	1100	0	0	0	0	0	0	3227	0	0	0	1	33	1088	0	0	0	0	7	0	0	0	0	0	16	0	0	1	0	0	0	0	121	129285	0	0	0	0	4	0	1	0	0	7
POR25_1020_Plate2	102	0	0	0	0	668	0	0	0	0	0	0	1966	0	0	0	0	14	703	0	0	0	0	1	0	0	0	0	0	0	0	0	1	0	0	0	0	82	87804	0	0	0	0	0	0	0	0	0	5
POR258_0319	8	22	0	0	6854	0	0	0	0	0	0	0	4	0	0	0	0	0	0	0	0	0	0	366	0	0	443	0	6	1	0	0	1	0	0	0	0	0	0	0	0	96	0	52	0	0	0	0	0
POR258_0818	8	0	0	0	7463	0	1	0	0	0	0	0	18	0	0	0	0	0	0	0	0	0	0	11	0	0	0	0	0	0	0	0	0	0	0	0	0	0	7	0	0	25	0	0	0	0	0	0	0
POR258_0819	5	0	0	0	5303	0	0	0	1	0	0	0	0	0	0	0	0	0	0	0	0	0	0	9	0	0	0	0	0	0	0	0	0	0	0	0	0	1	0	0	0	27	0	0	0	0	0	0	0
POR258_1020	42	0	0	0	4115	0	0	0	0	0	0	0	0	0	0	9	0	0	0	0	0	0	0	6	0	0	0	0	0	0	0	1	1	0	0	0	0	1	6	0	0	38	0	0	0	1	0	0	0
POR259_0319	27	0	1393	0	0	0	0	0	11	0	1	0	0	0	0	0	0	0	0	22	0	0	0	6	0	0	0	0	0	1	0	0	0	0	0	0	0	0	1	0	1	0	0	0	0	0	37	0	0
POR259_0818	0	0	0	0	2	0	0	0	0	0	0	1	0	0	0	0	0	0	0	0	0	0	0	1	0	0	0	0	0	0	0	0	0	0	0	0	0	0	9	0	0	0	0	3	0	0	0	0	0
POR259_0819	0	0	0	0	0	0	0	0	0	0	0	0	0	0	0	0	0	0	0	0	0	0	0	3	0	0	0	0	2	0	0	0	1	0	0	0	0	2	11	0	0	0	0	0	0	0	0	0	0
POR259_1020	0	0	0	0	0	0	0	0	0	0	0	0	0	0	0	0	0	0	0	0	0	0	0	0	0	0	0	0	0	0	0	0	0	0	0	0	0	0	9	0	0	0	0	0	0	0	0	0	0
POR299_0319	1	0	0	0	0	0	1	0	2	0	0	0	2	0	0	0	0	0	0	0	0	0	6	53	0	0	0	0	0	46	0	0	0	0	0	1	0	0	1	2	0	0	1	3	0	0	0	1	0
POR299_0818	9	0	0	0	0	0	0	0	0	0	0	0	0	870	0	0	0	0	0	0	0	0	1	21067	0	0	0	0	0	40	0	0	0	0	0	0	0	0	2	0	577	0	1	2	0	9	1	0	0
POR299_0819	1	0	0	0	0	0	0	0	7	0	0	1	2	0	0	0	0	0	0	1	0	0	8	31	0	0	0	0	0	63	0	0	0	0	0	0	0	0	3	45	2	0	0	6	0	0	0	0	0
POR299_1020	1	0	0	0	0	1	0	0	0	0	0	0	0	0	0	0	0	8	0	0	3	0	53	25	0	0	0	0	0	21	0	0	0	0	0	0	0	0	5	62	0	1	0	1	0	1	0	0	0
POR318_0319	16	94	0	0	0	0	1	5	0	0	0	0	9	0	2	0	0	0	0	0	0	0	453	65	0	0	0	0	0	3	0	0	0	0	0	0	0	0	0	0	38	17	0	0	0	20	0	0	0
POR318_0818	4	0	0	0	0	0	0	0	0	0	0	0	0	0	0	0	0	0	2	0	72	0	149	21	57	21	0	0	0	1	0	0	0	0	0	0	0	0	0	0	6	0	0	0	0	1	0	0	0
POR318_0819	13	61	0	0	0	0	0	0	0	0	0	0	6	0	83	0	0	0	0	0	2	0	608	27	0	0	0	0	0	3	0	0	0	0	0	0	0	0	0	0	19	0	0	0	0	15	0	1	0
POR318_1020	5	47	0	0	0	0	0	6	0	0	0	0	2	0	85	0	0	8	0	0	0	0	145	35	0	0	0	0	0	2	0	0	0	0	1	0	0	0	0	0	1	0	0	0	0	3	0	0	0
POR4_0319	3	0	1	0	2	0	0	0	0	0	0	15	0	0	0	0	0	0	0	0	0	32	0	7	2	0	0	0	0	0	0	0	0	0	436	0	0	0	0	0	0	0	0	9	0	0	0	0	0
POR4_0818	1	0	7	0	0	0	0	0	0	0	0	5	22	0	0	0	0	0	0	0	1	104	0	10	1	1	0	0	0	1	0	0	0	0	5849	0	0	0	0	0	0	0	0	9	0	0	0	0	0
POR4_0819	1	0	0	0	2	0	0	0	0	0	0	17	2	0	0	0	0	1	0	0	0	515	0	15	1	0	0	0	0	0	0	0	0	0	1823	0	0	0	0	0	0	3	0	14	0	0	0	0	0
POR4_1020	0	0	0	0	2	0	0	0	0	0	0	2	3	0	0	0	0	0	0	0	0	745	0	14	0	0	0	0	0	0	0	0	0	0	3484	0	0	0	0	0	0	0	0	14	0	0	0	0	0
POR422_0319	0	0	6	0	0	0	0	0	8	0	0	0	0	0	0	0	0	0	0	306	0	0	0	488	0	0	0	0	0	25808	0	0	0	0	0	0	0	0	3	0	0	6	0	76102	0	0	130	0	0
POR422_0818	0	0	0	0	0	0	0	0	11	0	0	0	0	0	0	0	0	0	0	25	0	0	0	63	0	0	0	0	0	5066	0	0	0	0	0	0	0	0	3	0	13	21	0	56017	0	112	31	0	0
POR422_0819	3	0	0	0	0	0	0	0	2	0	0	0	1	0	0	0	1	0	0	277	0	0	0	284	0	0	0	0	0	8464	0	0	0	0	0	0	0	0	4	0	0	35	0	82763	0	1	158	0	0
POR422_1020	0	0	0	0	0	0	0	0	1	0	0	0	0	0	0	0	0	0	1	329	0	0	0	31	0	0	5	0	0	1397	0	0	0	0	0	0	0	0	7	0	0	3	0	58188	0	0	125	0	0
POR424_0319	118	0	0	0	1	36	0	0	0	0	0	0	88	0	0	1346	0	3	50	0	0	0	0	4	0	0	0	0	3	0	0	0	68163	0	141	0	0	30	945	0	0	0	0	0	0	0	0	0	1
POR424_0818	0	0	0	0	0	0	0	0	0	0	1	0	0	0	0	0	0	0	1	0	0	0	0	0	0	0	0	0	0	0	0	0	0	0	0	0	0	0	2	0	0	0	0	0	0	0	0	0	0
POR424_0819	0	0	0	0	0	0	0	0	0	0	0	0	0	0	0	0	0	0	0	0	0	0	0	0	0	0	0	0	0	0	0	0	25	0	0	0	0	0	7	0	0	0	0	0	0	0	0	0	0
POR424_1020	0	0	0	0	0	0	0	0	1	0	0	0	0	0	0	0	0	0	0	0	5	0	0	4	4	0	0	0	0	0	0	0	1	0	65	0	0	0	1	0	0	0	0	0	0	0	0	0	0
POR5_0319	0	2	0	0	1	0	0	0	0	0	0	0	16	0	3	0	0	1	0	0	1	0	0	36	0	0	0	0	15	0	0	0	3	0	0	0	0	0	0	0	0	0	0	0	0	0	0	0	0
POR507_0319	18	595	0	0	0	0	0	15	0	0	0	0	0	0	997	0	0	0	0	0	0	0	109	50	0	0	0	0	0	3	0	152	1	0	0	0	0	0	0	0	0	0	0	1	0	394	0	0	0
POR507_0818	8	0	0	0	0	0	0	0	6	0	0	0	3	0	0	0	0	4	0	3	0	0	134	44	0	0	0	0	0	33	0	0	0	0	0	0	0	0	1	158	0	2	0	24	0	1	3	1	0
POR507_0819	14	439	67	0	0	0	0	0	0	0	0	0	0	0	2	0	0	0	1	0	0	0	0	1	0	0	0	0	0	1	0	0	0	0	0	0	0	0	0	0	1	0	1	0	0	0	0	0	0
POR507_1020	6	0	0	0	0	0	0	16	0	0	0	0	0	0	0	0	2	0	0	0	0	0	114	2	0	0	0	1	0	0	0	27	0	0	2	0	0	0	0	0	0	0	0	1	0	90	0	0	0
POR5_0818	0	5	0	0	2	0	0	0	0	0	0	0	1	0	0	0	0	0	0	0	0	0	0	13	0	0	0	0	0	0	0	0	0	0	0	0	0	0	17	0	0	0	0	0	0	0	0	0	0
POR5_0819	0	0	0	0	1	0	0	0	0	0	0	0	3	0	0	0	0	0	0	0	0	0	0	26	0	0	0	0	0	0	0	0	0	0	0	0	0	0	1	0	0	0	0	0	0	0	0	0	0
POR5_1020	0	1	0	0	0	0	0	0	0	0	0	0	6	0	1	0	0	1	0	0	3	0	0	22	0	0	0	0	0	1	0	0	0	0	0	0	0	0	5	0	0	0	0	0	0	0	0	0	0
POR54_0319	0	2	0	0	0	0	0	91	0	0	0	0	0	0	8	0	0	0	0	0	0	0	0	12	0	0	0	0	0	22	0	0	0	0	0	0	0	2	4	0	1	201	0	5	0	0	3	0	9
POR54_0818	2	22	0	0	0	0	0	2	0	0	0	0	0	1	39	0	0	0	1	0	0	0	0	8	0	0	0	0	0	11	0	0	0	0	0	0	0	0	5	0	0	194	0	9	0	1	0	0	0
POR54_0819	0	0	0	0	0	0	0	1	0	0	0	0	0	0	0	0	0	0	0	0	0	0	0	0	0	0	0	0	0	24	0	0	0	0	2	0	0	1	5	0	0	66	0	4	0	1	0	0	0
POR54_1020	1	526	0	0	1	0	0	1	0	0	0	0	0	0	12	1	0	0	0	0	0	0	0	0	0	0	0	0	0	15	0	0	0	0	1	0	0	1	5	0	0	24	0	8	0	0	0	0	0
POR547_0319	0	0	0	0	0	0	0	0	0	0	0	4	0	0	0	0	0	0	0	0	0	0	0	0	0	0	0	0	0	0	0	0	0	0	0	0	0	0	0	0	0	0	0	0	0	0	0	0	0
POR547_0818	0	0	1	0	0	0	0	0	0	0	0	0	0	0	0	0	0	0	0	0	0	0	0	0	0	0	0	0	0	0	0	0	0	0	0	0	0	0	0	0	0	0	0	1	0	0	0	0	0
POR547_0819	0	0	0	0	0	0	0	0	0	0	0	3	0	0	0	0	0	0	0	0	0	0	0	0	0	0	0	0	0	0	0	0	0	0	0	0	0	0	10	0	0	0	0	4	0	0	0	0	0
POR547_1020	1	0	0	0	1	0	0	0	0	0	0	0	0	0	0	0	0	0	0	0	0	0	0	0	0	0	0	0	0	0	0	0	0	0	0	0	0	0	3	0	0	0	0	0	0	0	0	0	0
POR55_0319	0	0	0	0	0	0	0	1	0	0	0	0	0	0	0	0	0	0	0	0	0	0	0	8	0	0	0	0	0	6	0	0	0	0	0	1379	0	0	2	0	0	0	1	2	2264	0	0	0	0
POR55_0818	1	0	0	0	0	0	0	0	1	0	0	0	0	0	0	0	0	0	0	0	0	0	0	6	0	0	0	0	0	15	0	0	0	0	0	59	0	0	6	0	0	0	0	2	124	1	0	0	0
POR55_0819	0	0	0	0	0	0	0	0	0	0	0	0	0	0	0	0	0	0	0	0	0	0	0	0	0	0	0	0	0	15	0	0	0	0	0	377	0	0	3	0	0	0	0	5	382	1	0	0	0
POR55_1020	1	0	0	0	0	0	0	0	0	0	0	0	1	0	0	0	1	0	0	0	0	0	0	0	0	0	0	0	0	8	0	0	0	0	0	230	0	0	2	0	0	0	0	3	250	0	0	0	0
POR555_0319	2	0	0	0	8200	1	0	0	17	0	0	8	0	0	0	0	0	0	0	0	0	0	0	1	0	0	0	0	0	0	0	0	0	0	0	0	0	1	2	0	0	0	0	5	0	0	0	0	0
POR555_0818	0	0	1	0	2	0	0	0	0	0	0	2	0	0	0	0	0	0	0	0	0	0	0	0	0	0	0	0	0	0	0	0	0	0	1	0	0	0	0	0	0	0	0	5	0	0	0	0	0
POR555_0819	3	0	1	0	11992	0	0	1	2	0	0	6	2	0	0	0	0	0	0	0	0	0	0	16	0	0	0	0	0	0	0	0	0	0	0	0	0	5	7	0	0	0	0	7	0	0	0	0	21
POR555_1020	7	0	0	0	16222	0	0	0	35	0	0	0	1	0	0	0	0	0	0	0	0	0	0	0	0	0	0	0	0	1	0	0	0	0	0	0	0	0	0	0	0	0	0	6	0	0	2	0	0
POR557_0319	24	0	0	0	2	0	0	0	0	1157	11847	0	1	43	0	1	0	0	0	0	0	0	0	9204	0	0	0	0	0	5	0	0	1	868	0	0	0	2	4	0	0	26	0	0	0	4	0	1	0
POR557_0818	48	0	0	0	4	0	0	0	0	6	0	4	0	99	0	0	0	2	0	0	0	0	0	304	0	0	0	0	0	0	0	0	2	0	0	0	0	5	32	0	0	13	0	7	0	4	0	0	0
POR557_0819	2371	0	0	0	1	0	0	0	0	425	1	0	0	63	0	1	0	0	1	0	0	0	2	712	0	0	0	0	8	0	0	0	5	3	0	0	0	0	4	0	0	3	0	0	0	1	0	0	3
POR578_0319	0	0	0	0	0	0	0	0	0	0	0	0	0	1047	0	0	0	0	0	0	0	0	0	13469	0	0	0	0	19	6	0	0	9	0	0	0	0	0	1	0	502	0	0	3	0	6	1	0	0
POR578_0818	0	1570	0	0	2	0	1195	0	0	0	0	0	2	0	2287	0	0	0	0	0	0	0	0	525	1	0	0	0	0	0	0	0	0	0	0	0	0	0	9	0	2	2	0	3	0	0	0	0	0
POR578_0819	7	0	0	0	0	0	0	0	0	0	0	1	1	647	0	0	0	0	0	0	5	0	0	5438	2	2	0	0	0	5	0	1	0	0	0	0	0	1	0	0	625	0	0	5	0	30	0	0	0
POR588_0319	76	0	0	0	0	0	0	7	0	0	0	0	0	0	0	0	0	0	0	0	12	0	2	7	10	2	0	0	0	0	0	0	5	0	0	0	0	0	0	0	0	1	0	1	0	4	0	0	0
POR588_0818	34	0	0	0	0	0	0	0	0	0	0	0	0	0	0	0	0	0	0	0	0	0	0	0	0	0	0	0	0	0	0	1	0	0	0	0	0	0	0	0	0	0	0	0	0	1	0	0	0
POR588_0819	86	0	0	0	0	0	0	0	0	0	0	0	0	0	0	0	0	0	0	0	0	0	0	1	0	0	0	0	0	2	0	0	3	0	0	0	0	0	0	0	0	0	0	0	0	1	0	4	0
POR588_1020	1590	0	0	0	3	0	0	14	0	0	0	0	0	0	0	2	0	0	0	0	0	0	0	0	0	0	0	0	0	0	0	0	3	0	0	0	0	0	0	0	0	0	0	0	0	0	0	7	0
POR590_0319	1	0	1	0	3	0	0	0	0	0	0	14	0	0	0	0	0	0	0	0	0	0	0	0	0	0	0	0	0	0	0	0	0	0	0	0	0	1	0	0	0	9	0	2	0	2	0	0	0
POR590_0818	17	0	9	0	0	0	0	0	0	0	0	7	1	0	0	0	0	0	0	0	16	0	0	360	35	12	1	0	0	1	0	0	0	0	1	0	0	0	0	0	0	0	0	13	0	0	0	0	0
POR590_0819	0	0	0	0	4	0	0	0	0	0	0	18	0	0	0	0	0	0	0	0	0	0	0	1	0	0	0	0	0	0	0	0	0	0	0	0	0	1	0	0	0	20	0	4	0	0	0	0	0
POR6_0319	867	0	1	0	0	0	0	0	0	0	0	8	0	0	0	0	0	0	1	0	0	0	0	0	0	0	0	0	0	0	0	0	0	0	0	0	0	1	4	0	0	0	0	4	0	0	0	0	0
POR6_0818	3	0	5	0	0	0	0	0	0	0	0	9	0	0	0	0	0	0	0	0	0	1	0	0	0	0	0	0	0	0	0	0	0	0	575	0	0	0	0	0	0	4	0	9	0	0	0	0	1
POR6_0819	0	0	3	0	1	1	0	0	0	0	0	11	1	0	0	0	0	0	1	0	0	0	0	0	0	0	0	0	0	0	0	0	0	0	2	0	0	0	34	0	0	0	0	5	0	0	0	0	0
POR6_1020	0	0	0	0	1	0	0	0	0	0	0	0	0	0	0	0	0	1	0	0	0	0	0	0	0	0	0	0	0	0	0	0	0	0	0	0	0	0	56	0	0	0	0	2	0	0	0	0	0
POR680B_0319	22897	0	0	0	0	0	0	56854	0	0	0	0	0	0	0	0	0	0	180	2	0	0	0	3	0	0	0	0	0	0	0	0	1	0	0	0	0	3	0	0	0	0	0	0	0	0	7	0	588
POR680B_0818	171	0	0	0	0	0	0	9	0	0	1	0	3	0	0	0	0	0	1114	0	9	0	0	2	8	10	0	0	0	0	0	1	1	0	60	0	0	360	0	0	0	0	0	0	0	0	0	0	15
POR680B_0819	205	5	0	0	0	0	0	5	0	0	1	0	0	0	2	0	0	0	1616	0	0	0	3	0	0	0	0	0	0	1	0	0	0	0	321	0	0	623	0	0	0	0	0	0	0	0	0	0	15
POR680B_1020	39270	0	1	0	0	0	0	83062	0	0	0	0	0	0	1	0	0	0	5	0	0	0	0	0	0	0	0	0	0	0	0	0	3	0	2	0	0	3	0	0	0	0	0	0	0	0	8	0	108
POR681B_0319	0	0	0	0	0	0	0	0	0	0	0	0	0	0	0	0	0	0	0	0	0	0	0	2	0	0	0	0	2	0	0	0	2	0	0	0	0	0	3	0	0	0	0	0	0	0	0	0	0
POR681B_0818	0	0	0	0	0	0	0	0	0	0	0	0	0	0	0	0	0	0	0	0	0	0	0	0	0	0	0	0	0	0	0	0	0	0	0	0	0	0	1	0	0	0	0	0	0	0	0	0	0
POR681B_0819	0	0	0	0	0	0	0	0	0	0	0	0	0	0	0	0	0	0	0	0	0	0	0	0	0	0	0	0	0	0	0	0	0	0	0	0	0	0	0	0	0	0	0	0	0	0	0	0	0
POR681B_1020	0	0	0	0	0	0	0	0	0	0	0	0	0	0	0	0	0	0	0	0	0	0	0	0	0	0	0	0	0	0	0	0	0	0	0	0	0	0	2	0	0	0	0	0	0	0	0	0	0
POR70_0319	1	1011	0	0	0	0	0	0	0	0	2	0	0	0	77	0	0	0	0	0	0	0	0	1	0	0	0	0	10	0	0	0	7	0	0	0	0	0	8	0	0	0	0	0	0	0	0	0	0
POR70_0818	7	0	0	0	0	0	0	0	0	0	1	0	0	0	0	0	0	0	6	0	0	0	0	1	0	0	0	0	0	0	0	0	0	0	0	0	0	1	191	0	0	0	0	0	0	0	0	0	0
POR70_0819	0	140	0	0	0	0	0	0	0	0	0	0	0	0	9	0	0	0	0	0	0	0	0	0	0	0	0	0	0	0	0	0	0	0	0	0	0	0	1	0	0	0	0	0	0	0	0	0	0
POR70_1020	0	5	0	0	0	0	0	0	0	0	0	0	0	0	3	0	0	0	0	0	0	0	0	0	0	0	0	0	0	0	0	0	0	0	0	0	0	0	1	2	0	0	0	0	0	0	0	0	0
POR72_0319	0	0	0	0	1	0	0	0	0	0	0	3	0	0	0	0	0	0	1	0	0	0	0	0	0	0	0	0	0	0	0	0	0	0	0	0	0	0	12	0	0	0	0	0	0	0	0	0	0
POR72_0818	0	0	7	0	0	0	1	0	0	0	0	9	0	0	0	0	0	0	0	0	0	0	0	0	0	0	0	0	0	0	0	0	0	0	0	0	0	0	0	0	0	0	0	3	0	0	0	0	0
POR72_0819	0	0	0	0	0	0	0	0	0	0	0	13	0	0	0	0	0	0	1	0	0	0	0	0	0	0	0	0	0	0	0	0	0	0	1	0	0	0	20	0	0	0	0	3	0	0	0	0	0
POR72_1020	0	1	0	0	1	0	0	0	0	0	0	1	0	0	0	0	0	0	0	0	0	0	0	0	0	0	0	0	0	0	0	0	0	0	1	0	0	0	56	0	0	0	0	6	0	0	0	0	0
POR75_0319	4	0	0	0	0	0	0	0	0	0	0	7	0	0	0	0	0	0	1	0	0	0	0	0	0	0	0	0	0	0	0	0	0	0	0	0	0	0	37	0	0	0	0	2	0	0	0	0	0
POR75_0818	0	0	4	0	0	0	0	0	0	0	0	3	0	0	0	0	0	0	0	0	0	0	0	0	0	0	0	0	0	0	0	0	0	0	0	0	0	0	4	0	0	0	0	1	0	0	0	0	0
POR75_0819	3	0	0	0	67	0	0	0	0	0	0	27	0	0	0	0	0	0	0	0	2	0	0	152	0	0	0	0	0	370	0	0	0	0	17	0	0	0	0	0	0	0	0	2	0	0	1	0	0
POR80_0319	2326	0	0	0	1	0	0	13	1	0	0	0	1	0	0	5	0	0	2	0	0	0	1	179	0	0	0	0	0	689	0	0	321	0	0	0	0	0	0	0	0	0	0	0	0	0	1	4	0
POR80_0818	2716	0	0	0	0	0	0	0	0	0	0	0	5	0	0	3	0	0	0	0	0	0	0	27	0	0	0	0	0	1	0	0	285	0	0	0	0	0	0	0	1	0	0	0	0	0	0	67	0
POR80_0819	426	0	0	0	0	0	0	7	0	0	0	0	1	0	0	2	0	0	1	0	0	0	0	12	0	0	0	0	0	1	0	0	260	0	0	0	0	1	0	0	0	0	0	0	0	0	0	1	0
POR80_1020	2451	0	2	0	0	0	0	24	0	0	0	0	2	0	0	5	0	0	0	0	0	0	0	15	0	0	0	0	0	1	0	0	215	0	1	0	0	0	0	0	0	0	0	0	0	0	0	6	0
POR8_0319	3	0	0	77	0	0	0	0	0	0	0	0	1	0	0	0	0	0	0	0	0	0	0	11	0	0	0	0	0	16	0	0	0	0	0	0	0	1	2	0	0	0	1	3	0	0	0	1	0
POR8_0818	2	0	0	0	0	0	0	0	0	0	0	0	0	0	0	0	0	0	2	0	0	0	0	9	0	0	0	0	0	8	0	0	0	0	0	0	0	2	15	0	0	0	116	2	0	0	0	0	0
POR8_0819	0	0	0	0	0	0	0	0	1	0	0	0	1	0	0	0	0	0	0	0	0	0	0	14	0	0	0	0	0	28	0	0	0	0	2	0	0	0	7	0	1	0	0	8	0	0	0	0	0
POR8_1020	0	0	0	3	0	0	0	0	0	0	0	0	0	0	0	0	0	0	0	0	3	0	0	9	5	2	0	0	9	15	0	0	3	0	0	0	0	1	3	0	0	0	140	4	0	0	0	0	0
POR8_1020_Plate2	0	0	0	1	0	0	0	0	0	0	0	0	0	0	0	0	0	0	0	0	1	0	0	6	4	1	0	0	9	0	0	0	3	0	0	0	0	1	1	0	0	0	79	0	0	0	0	0	0
POR82_0319	3	0	0	0	0	0	0	0	0	0	0	0	0	0	0	0	0	0	0	0	0	0	0	0	0	0	0	0	4	0	0	0	3	0	0	0	0	0	29	0	0	0	0	0	0	0	0	0	0
POR82_0818	0	0	6	0	0	0	0	0	1	0	0	0	4	0	0	0	0	1	0	0	0	0	0	11	0	0	0	0	0	0	0	0	0	0	0	0	0	0	4	0	0	0	0	0	0	0	0	0	0
POR82_0819	0	0	0	0	0	0	0	0	0	0	0	0	0	0	0	0	0	0	0	0	0	0	0	0	0	0	0	0	0	0	0	0	0	0	0	0	0	0	10	0	0	0	0	0	0	0	0	0	0
POR82_1020	0	0	0	0	0	0	0	0	0	0	0	0	0	0	0	0	0	0	0	0	0	0	0	0	0	0	0	0	0	0	0	0	0	0	0	0	0	0	4	0	0	0	0	0	0	0	0	0	0
POR86_0319	1	0	0	0	0	0	0	0	0	0	0	6	0	0	0	0	0	0	0	0	0	0	0	0	0	0	0	0	0	0	0	0	1	0	0	0	0	0	1	0	0	0	0	4	0	0	0	0	0
POR86_0818	0	0	0	0	0	0	0	0	0	0	0	2	0	0	0	0	0	0	0	0	0	0	0	0	0	0	0	0	0	0	0	0	2	0	0	0	0	0	0	0	0	1	0	0	0	0	0	0	0
POR86_0819	0	0	1	0	1	0	0	0	0	0	0	3	0	0	0	0	0	0	0	0	0	0	0	0	0	0	0	0	0	0	0	0	0	0	6	0	0	0	1	0	0	0	0	3	0	0	0	0	0
POR86_1020	0	0	0	0	0	0	0	0	0	0	0	2	0	0	0	0	0	0	0	0	0	0	0	0	0	0	0	0	0	0	0	0	0	0	3	0	0	0	0	0	0	0	0	3	0	0	0	0	0
POR87_0319	9	1	0	0	0	0	0	7	0	0	5	0	0	0	0	0	0	0	3	0	0	0	0	4	0	0	0	0	0	0	0	0	0	0	0	0	0	0	0	0	0	0	0	0	0	0	0	0	0
POR87_0818	2	0	0	0	1	0	0	0	0	0	0	0	0	0	0	0	0	0	0	0	2	0	0	12	0	0	0	0	0	2	0	0	0	0	0	0	0	0	0	0	0	0	0	0	0	0	0	91	0
POR87_0819	7	0	0	0	0	0	0	0	0	0	5	0	0	0	0	0	0	0	0	0	0	0	0	0	0	0	0	0	0	3	0	0	0	0	0	0	1	0	0	0	0	0	0	0	0	0	0	105	0
POR87_1020	6	0	0	0	0	0	0	7	2	0	5	0	2	0	0	0	0	0	0	0	0	0	0	21	0	0	0	0	0	0	0	0	0	0	1	0	0	0	0	0	0	0	0	0	0	0	0	80	0
POR90_0319	0	0	0	1	0	0	0	0	24	0	0	0	0	0	0	0	0	0	0	363	0	0	0	58865	0	0	0	0	0	68465	0	0	0	0	0	0	2	0	5	0	0	0	0	20	1	0	92	0	0
POR90_0818	1	0	0	0	0	0	0	0	66	0	0	0	0	0	0	0	0	0	0	741	0	0	0	20569	0	0	0	0	0	103359	0	0	0	0	0	0	0	0	4	0	0	0	0	48	0	0	405	0	0
POR90_0819	0	0	0	0	0	0	0	0	42	0	0	0	0	0	0	0	0	0	0	263	0	0	0	1018	2	0	0	0	0	84750	0	0	0	0	0	0	0	0	5	0	0	0	0	43	0	0	53	1	0
POR90_1020	0	0	0	0	0	0	0	0	31	0	0	0	0	0	0	0	0	0	2	432	0	0	0	927	0	0	0	0	0	72916	0	0	0	0	0	0	272	0	3	0	0	0	0	31	0	0	144	0	0
POR95_0319	0	0	0	0	0	0	0	0	0	0	0	2	0	0	0	0	0	0	0	0	0	0	0	0	0	0	0	0	0	0	0	0	0	0	1	0	0	0	6	0	0	0	0	4	0	0	0	0	0
POR95_0818	0	0	2	0	0	0	0	0	0	0	0	2	4	0	0	0	0	0	0	0	14	0	0	10	15	6	0	0	0	0	0	0	0	0	0	0	0	0	0	0	0	0	0	5	0	0	0	0	0
POR95_0819	1	0	0	0	2	0	0	0	0	0	0	3	0	0	0	0	0	0	1	0	0	0	0	0	0	0	0	0	0	0	0	0	0	0	2256	0	0	0	10	0	0	0	0	1	0	0	0	0	0
POR95_1020	2	0	0	0	0	0	0	0	0	0	0	0	0	0	0	0	0	0	6	0	0	0	0	0	0	0	0	0	0	0	0	0	0	0	0	0	0	0	47	0	0	0	0	4	0	0	0	0	0
POR97_0319	5	0	0	0	841	0	0	7	4	0	0	0	0	0	1	0	0	0	0	0	0	0	0	36	0	0	0	0	0	2	0	0	0	0	0	0	0	11	0	0	0	6	0	0	0	0	0	0	30
POR97_0818	7	0	0	0	3152	0	0	22	22	0	0	0	0	0	0	0	0	0	12	0	0	0	0	3	0	0	0	0	0	0	0	0	0	0	0	0	0	150	10	0	0	2	0	0	0	25	0	0	876
POR97_0819	4	0	0	0	1419	0	0	6	48	0	0	0	0	0	0	0	0	0	8	0	0	0	1	3	0	0	0	0	0	4	0	0	0	0	0	0	0	42	0	0	1	0	0	0	0	0	0	0	86
POR97_1020	5	0	0	0	0	0	0	6	0	0	0	0	0	0	0	0	0	0	0	0	0	0	0	0	0	0	0	0	0	0	0	0	0	0	39086	0	0	0	23	0	0	0	0	0	0	0	0	0	0
[truncated: 730 more columns]
